# Supplementary material for: Psychotropic medication non-adherence and associated factors among adult patients with major psychiatric disorders: a protocol for a systematic review
Source: Syst Rev. 2018 Jan 22;7:10. doi: 10.1186/s13643-018-0676-y (PMC5778728; doi:10.1186/s13643-018-0676-y)
Supplement: Supplementary file 5 — Data extraction Tamplete. (XLSX 10 kb) [file 13643_2018_676_MOESM5_ESM.xlsx]

## Sheet: adhered vs non-adhered preva
author, year	non-adhered	sample size
Ibrahim et al, 2015	206	370
Eticha et al.,2015	104	393
Banerjee S. et al.2012	160	239
Dave S. et al, 2012	11149	13927

## Sheet: subgroup 
schinzopherenia					Major depressive disorders					bipolar disorders
author, year	Non-adherent	sample size			author, year	Non-adherence	sample size			author, year	non-adherence	sample size
Mert et al ,2015	35	59			Mert et al ,2015	12	39			Mert et al ,2015	45	68
Ibrahim et al,2015	194	358			BanerjeeS.2012	160	239			Ibrahim et al, 2015	81	358
